# Supplementary material for: The draft genome sequence of forest musk deer (Moschus berezovskii)
Source: Gigascience. 2018 Apr 9;7(4):giy038. doi: 10.1093/gigascience/giy038 (PMC5906906; doi:10.1093/gigascience/giy038)
Supplement: Supplemental material [file giy038_supp.zip]

Archive with 10 entries (10 files):
- Figure S1_kmer.tif
- Figure S2_wego.pdf
- Figure S3_TE_type.tif
- Figure S4_OrthologousGene.tif
- SuppNote_R2_0207.docx
- Table S1_BUSCO.docx
- Table S2_new.docx
- Table S3_repeat.docx
- Table S4_SSR.docx
- Table S5_Orthologous.xlsx
