# Supplementary material for: The draft genome sequence of forest musk deer (Moschus berezovskii)
Source: Gigascience. 2018 Apr 9;7(4):giy038. doi: 10.1093/gigascience/giy038 (PMC5906906; doi:10.1093/gigascience/giy038)
Supplement: Supplemental material [file giy038_supp.zip › Table S5_Orthologous.xlsx]

## Sheet: Sheet1
Table S5 Summary of Orthologous genes in forest musk deer and other ten animals. "Single_copy" included the common orthologs with the same number of copies in different species; "Multi_copy" included the common orthologs with different copy numbers in different species; "Unique" included the orthologs that were only in one species; "Unclustered gene" included the genes that could not be clustered…
Common name	Species name	From	ID	Single_copy orthologous	Mutil_copy orthologous	Unique orthologous	Other orthologous	Uncustered genes
Dog	Canis lupus familiaris	Ensembl-82	Canis_familiaris.CanFam3.1.82	6702	4323	92	7131	1608
Hores	Equus caballus	Ensemb-82	Equus_caballus.EquCab2.82	6724	4296	1148	7516	765
Human	Homo spiens	Ensemb-82	Homo_sapiens.GRCh38.82	6647	4630	339	7314	726
Mouse	Mus musculus	Ensemb-82	Mus_musculus.GRCm38.82	6638	4773	1285	8225	1051
Cattle	Bos taurus	Ensemb-82	Bos_taurus.UMD3.1.82	6661	4510	56	8045	721
Sheep	Ovis aries	Ensemb-82	Ovis_aries.Oar_v3.1.82	6654	4403	86	7762	1245
Yak	Bos grunniens	NCBI	ref_BosGru_v2.0	6665	4522	32	8193	1094
Tibetan antelope	Pantholops hodgsonii	NCBI	ref_PHO1.0	6674	4410	4904	7261	2231
Alpaca	Vicugna pacos	Ensemb-82	Vicugna_pacos.vicPac1.82	6719	4168	88	7235	1189
Pig	Sus scrofa	Ensemb-82	Sus_scrofa.Sscrofa10.2.82	6506	4672	75	6183	2004
Forest musk deer	Moschus Bweezovskii	This Study	This Study	6925	3983	1620	5011	6813
